# Supplementary material for: Diversity of the hepatitis C virus NS5B gene during HIV co-infection
Source: PLoS One. 2020 Aug 4;15(8):e0237162. doi: 10.1371/journal.pone.0237162 (PMC7402467; doi:10.1371/journal.pone.0237162)
Supplement: S1 Table — (XLSX) [file pone.0237162.s001.xlsx]

## Sheet: Drug resistance mutations
Position	Mutation	Drug	Reference
33	Y33H / Y2471H	ribavirin	Hmwe, 2010
159	L159F	sofosbuvir / GS-7977	Sorbo, 2018; Chen, 2016; Tavares, 2018
207	A207T/I	sofosbuvir / GS-7977	Mawatari, 2018
218	A218S	sofosbuvir / GS-7977	Mawatari, 2018
282	S282T	NM107 / 2-C-methylcyosine	McGown, 2007
282	S282T	NM283 / valopictabine	Migliacco, 2003
282	S282T/R/G	sofosbuvir / GS-7977	Sorbo, 2018; Chen, 2016; Mawatari, 2018
289	M289I/L	sofosbuvir / GS-7977	Chen, 2016
309	Q309R	ribavirin	Asahina, 2005; Hamano, 2005
316	C316Y	A-837093	Chin-Ming Chen, 2007; Lu, 2007
316	C316Y	A-848837	Molla, 2007 (EASL)
316	C316F/H/N	sofosbuvir / GS-7977	Sorbo, 2018; Mawatari, 2018; Tavares, 2018
316	C316Y/H/N	dasabuvir / ABT-333	Sorbo, 2018; Chen, 2016
316	C316Y	HCV-796	Viillano, 2007
320	L320F	sofosbuvir / GS-7977	Sorbo, 2018; Chen, 2016; Mawatari, 2018
321	V321A/I	sofosbuvir / GS-7977	Sorbo, 2018; Chen, 2016; Mawatari, 2018
333	A333E	ribavirin	Hamano, 2005
338	V338A	ribavirin	Hamano, 2005
345	R345S	ribavirin	Asahina, 2005
355	Q355R	ribavirin	Hamano, 2005
368	S368T	dasabuvir / ABT-333	Sorbo, 2018; Chen, 2016
368	S368A		Alvares, 2013
395	A395G	dasabuvir / ABT-333	Sorbo, 2018; Chen, 2016
411	N411S	dasabuvir / ABT-333	Sorbo, 2018
411	N411S	A-782759 / N-1-aza-4-hydroxyquinolone benzothiadiazine	Mo, 2005
414	M414T	A-848837	Molla, 2007 (EASL)
414	M414L/T	A-782759 / N-1-aza-4-hydroxyquinolone benzothiadiazine	Sorbo, 2018; Mo, 2005
414	M414T/I/V	dasabuvir / ABT-333	Sorbo, 2018; Chen, 2016
414	M414Q		Alvares, 2013
415	F415Y	ribavirin	Young, 2003
444	N444D/K/A	dasabuvir / ABT-333	Sorbo, 2018; Chen, 2016
445	C445F	tegobuvir / GS-9190	Sorbo, 2018; Chen, 2016
445	C445F	dasabuvir / ABT-333	Sorbo, 2018; Chen, 2016
446	E446K/Q	dasabuvir / ABT-333	Sorbo, 2018; Chen, 2016
448	Y448H	A-837093	Chin-Ming Chen, 2007; Lu, 2007
448	Y448H	A-848837	Molla, 2007 (EASL)
448	Y448C/H	dasabuvir / ABT-333	Sorbo, 2018; Chen, 2016
448	Y448H	A-782759 / N-1-aza-4-hydroxyquinolone benzothiadiazine	Mo, 2005
448	Y448H	tegobuvir / GS-9190	Shih, 2011
451	C451S	dasabuvir / ABT-333	Sorbo, 2018; Chen, 2016
553	A553T	A-848837	Molla, 2007 (EASL)
553	A553I/T/V	dasabuvir / ABT-333	Sorbo, 2018; Chen, 2016
554	G554D	A-837093	Chin-Ming Chen, 2007; Lu, 2007
554	G554D	A-848837	Molla, 2007 (EASL)
554	G554S	dasabuvir / ABT-333	Sorbo, 2018; Chen, 2016
556	S556G/N/R	dasabuvir / ABT-333	Sorbo, 2018; Chen, 2016
558	G558R	dasabuvir / ABT-333	Sorbo, 2018
559	D559G	A-837093	Chin-Ming Chen, 2007; Lu, 2007
559	D559G/B	A-848837	Molla, 2007 (EASL)
559	D559G/N	dasabuvir / ABT-333	Sorbo, 2018; Chen, 2016
561	Y561H	dasabuvir / ABT-333	Sorbo, 2018; Chen, 2016
565	S565F	dasabuvir / ABT-333	Sorbo, 2018; Chen, 2016
585	I585V	dasabuvir / ABT-333	Chen, 2016

## Sheet: Fitness altering mutations
Position	Mutation	Reference	Notes
0	DVVCC///SMSY		NS5A/NS5B cleavage site (genotype 1a)
18	E18A	Hillung, 2012	defective for NS5B interaction with estrogen receptor alpha (ESR1)
25	L2468S	Kang, 2009	delayed replication (JFH1 isolate); less cytotoxicity; lower viral titer early but higher viral titer later
30	L30S/R	Labonte, 2002	decreased NS5B activity
33	H2476L	Kang, 2009	delayed replication (JFH1 isolate); less cytotoxicity; lower viral titer early but higher viral titer later
155	K155A	Cheney, 2002	decreased replication
168	R168A	Cheney, 2002	decreased replication
220	D220	Leveque, 2002	Motif A: metal binding (D220) and substrate selectivity (D225)
222	R222E/A	Labonte, 2002	delivery of NTPs to active site
225	D225N	Cheney, 2002	decreased replication
225	D225	Leveque, 2002	Motif A: metal binding (D220) and substrate selectivity (D225)
276	Y276A	Moriyama, 2007	no activation of IFNb promoter by NS5B
282	S282	Leveque, 2002	Motif B: substrate selectivity (S282, T287, N291)
287	T287	Leveque, 2002	Motif B: substrate selectivity (S282, T287, N291)
291	N291	Leveque, 2002	Motif B: substrate selectivity (S282, T287, N291)
317	G to any other AA	Ishi, 1999	part of GDD active site
317	G317V	Moriyama, 2007	no activiation of IFNb promoter by NS5B
318	D to any other AA	Ishi, 1999	part of GDD active site
318	D318	Leveque, 2002	Motif C: metal binding and nucleotidyl transfer (D318, D319)
319	D to any other AA	Ishi, 1999	part of GDD active site
319	D319	Leveque, 2002	Motif C: metal binding and nucleotidyl transfer (D318, D319)
352	D352	Leveque, 2002	Motif D: substrate selectivity (D352)
377	Q377R	Murayama, 2010	increased polymerase activity (JFH1 isolate)
386	R386Q	Cheney, 2002	decreased replication
428	H428A	Hillung, 2012	defective for NS5B interaction with estrogen receptor alpha (ESR1)
450	A450S	Murayama, 2010	increased polymerase activity (JFH1 isolate)
455	S455N	Murayama, 2010	increased polymerase activity (JFH1 isolate)
502	H502A	Hillung, 2012	defective for NS5B interaction with estrogen receptor alpha (ESR1)
517	R517K	Murayama, 2010	increased polymerase activity (JFH1 isolate)
561	Y561F	Murayama, 2010	increased polymerase activity (JFH1 isolate)
